# Supplementary material for: A Decision-Oriented Calibrated Screening Workflow for Tylosin Derivatives: Closed-Loop MIC Validation Against Staphylococcus aureus and Streptococcus agalactiae
Source: Antibiotics (Basel). 2026 Jul 8;15(7):666. doi: 10.3390/antibiotics15070666 (PMC13405834; doi:10.3390/antibiotics15070666)
Supplement: Supplementary file 1 [file antibiotics-15-00666-s001.zip]

Archive with 1 entries (1 files):
- antibiotics-4389164-supplementary.pdf
